# Supplementary material for: The fine-scale genetic structure and evolution of the Japanese population
Source: PLoS One. 2017 Nov 1;12(11):e0185487. doi: 10.1371/journal.pone.0185487 (PMC5665431; doi:10.1371/journal.pone.0185487)
Supplement: S1 Table — (XLSX) [file pone.0185487.s011.xlsx]

## Sheet: Table S1
Table S1. Study populations and genotyping arrays
Country/Region	Population Name	Genotyping array	Data source		Sample size
					Dataset A (108,611 SNPs)	Dataset B (108,611 SNPs)	Dataset C (30,579 SNPs)	Dataset D (106,266 SNPs)	Dataset E (464,139 SNPs)	Dataset F (620,785 SNPs)
Japan	Tokyo	Illumina 550k	JGVC		200	200	200	200
Japan	Shimane	Illumina 550k	JGVC		200	428	200	200
Japan	Hanamaki	Affymetrix SNP 5.0	JGVC		200	200	200	200
Japan	Kita-nagoya	Illumina 2.5M	JGVC		200	200	200	200
Japan	Amagasaki	Illumina 2.5M	JGVC		200	200	200	200
Japan	Ehime	Illumina 2.5M	JGVC		200	200	200	200
Japan	Fukuoka	Illumina 2.5M	JGVC		200	200	200	200
Japan	Okinawa a, b	Illumina Omini-Express	JGVC		200	200	200	200
Japan	JPT	Affymetrix SNP 6.0+Illumina 1M	HapMap3 c				85
Korea	Korean	Affymetrix SNP 6.0	ADP				100
China	Hui	Affymetrix SNP 6.0	ADP				30
China	Tajik	Affymetrix SNP 6.0	ADP				44
China	Kazak	Affymetrix SNP 6.0	ADP				42
China	Kirgiz	Affymetrix SNP 6.0	ADP				41
China	Uyghur	Affymetrix SNP 6.0	ADP				42
China	Tibetan	Affymetrix SNP 6.0	ADP				93
China	Han	Affymetrix SNP 6.0	ADP				86
China	CHB	Affymetrix SNP 6.0+Illumina 1M	HapMap3				84	84
China	CHD	Affymetrix SNP 6.0+Illumina 1M	HapMap3				84	84
Thailand	Thailand_T	Illumina 610k	ADP				200		200
Thailand	Thailand_D	Illumina 610k	ADP				200		200
Vietnam	Vietnamese	Illumina 660w	ADP				200		200
Singapore	CHS (Chinese)	Affymetrix SNP 6.0+Illumina 1M	SGVP d				96	96
Singapore	MAS (Malays)	Affymetrix SNP 6.0+Illumina 1M	SGVP				89		89
Singapore	INS (Indians)	Affymetrix SNP 6.0+Illumina 1M	SGVP				83			83
North Eurasian	Buryat	Affymetrix SNP 6.0	Jorde Lab e				25
North Eurasian	Kurd	Affymetrix SNP 6.0	Jorde Lab				24
North Eurasian	Mongolian	Affymetrix SNP 6.0	Jorde Lab				42
North Eurasian	Kyrgyzstani	Affymetrix SNP 6.0	Jorde Lab				25
North Eurasian	Yakut	Illumina 650Y	HGDP f				25
Sri Lanka	SriLanka Tamil	Illumina 2.5M	ADP				103			103
Sri Lanka	Indian Tamil	Illumina 2.5M	ADP				200			200
Sri Lanka	Sinhalese	Illumina 2.5M	ADP				200			200
India	GIH	Affymetrix SNP 6.0+Illumina 1M	HapMap3				85			85
			Total		1600	1828	3928	1864	689	671
Abbreviations:
ADP, Asian Diversity Project
HGDP, Human Genome Diversity Project
JGVC, Japanese Genome Variation Consortium
SGVP, Singapore Genome Variation Project
References to (and relevant information for) samples:
a All participants are confirmed to have four grandparents who originated from the Okinawa prefecture.
b Sato et al. (2014) Mol Biol Evol 31, 2929–2940
c The International HapMap 3 Consortium (2010) Nature 467, 52–58
d Teo et al. (2009) Genome Res 19, 2154–2162
e Xing et al. (2010) Genomics 96, 199–210
f Li et al. (2008) Science 319, 1100–1104
