# Supplementary material for: The fine-scale genetic structure and evolution of the Japanese population
Source: PLoS One. 2017 Nov 1;12(11):e0185487. doi: 10.1371/journal.pone.0185487 (PMC5665431; doi:10.1371/journal.pone.0185487)
Supplement: S2 Table — (XLSX) [file pone.0185487.s012.xlsx]

## Sheet: Table S2
Table S2. Reassignment of individuals to genetic clusters in alternative MCMC runs
a. For nine clusters of Dataset A.
Original cluster		Reassigned cluster, mean (S.D.) of count
		Midland				Fukuoka				Ehime				Shimane 1				Shimane 2				Ryukyu 1				Ryukyu 2				Ryukyu 3				Ryukyu 4
Midland (n=840)		829	(	2.87228	)	2.66667	(	1.22474	)	5.55556	(	2.60342	)	2.77778	(	0.666667	)	0	(	0	)	0	(	0	)	0	(	0	)	0	(	0	)	0	(	0	)
Fukuoka (n=198)		116.333	(	13.8834	)	80	(	13.9821	)	1.66667	(	1.22474	)	0	(	0	)	0	(	0	)	0	(	0	)	0	(	0	)	0	(	0	)	0	(	0	)
Ehime (n=158)		4	(	1.73205	)	0	(	0	)	153	(	1.73205	)	1	(	0	)	0	(	0	)	0	(	0	)	0	(	0	)	0	(	0	)	0	(	0	)
Shimane 1 (n=77)		12.3333	(	2.12132	)	0	(	0	)	0	(	0	)	58.6667	(	1.93649	)	6	(	1.11803	)	0	(	0	)	0	(	0	)	0	(	0	)	0	(	0	)
Shimane 2 (n=82)		0	(	0	)	0	(	0	)	0	(	0	)	2.11111	(	1.76383	)	79.8889	(	1.76383	)	0	(	0	)	0	(	0	)	0	(	0	)	0	(	0	)
Ryukyu 1 (n=116)		0	(	0	)	0	(	0	)	0	(	0	)	0	(	0	)	0	(	0	)	112.444	(	5.17472	)	2.44444	(	4.6398	)	0.222222	(	0.666667	)	0.888889	(	1.36423	)
Ryukyu 2 (n=42)		0	(	0	)	0	(	0	)	0	(	0	)	0	(	0	)	0	(	0	)	5	(	2.44949	)	35.1111	(	2.848	)	0.111111	(	0.333333	)	1.77778	(	0.666667	)
Ryukyu 3 (n=13)		0	(	0	)	0	(	0	)	0	(	0	)	0	(	0	)	0	(	0	)	1.11111	(	1.2693	)	0.111111	(	0.333333	)	11.7778	(	1.20185	)	0	(	0	)
Ryukyu 4 (n=13)		0	(	0	)	0	(	0	)	0	(	0	)	0	(	0	)	0	(	0	)	3.77778	(	1.09291	)	0	(	0	)	0	(	0	)	9.22222	(	1.09291	)
The Fukuoka cluster included many individuals who could have been reassigned to the Midland cluster by chance, although the remaining seven clusters were fairly separated by fineSTRUCTURE. This agrees with the high genetic similarity between the Fukuoka and Midland clusters (HFst = 0.00005 in Table S3).
b. For the Shimane clusters of Dataset B.
Original cluster		Reassigned cluster, mean (S.D.) of count
		Shimane A				Shimane B				Shimane C				Shimane D				Shimane E				Midland
Shimane A (n=97)		86.7778	(	0.833333	)	0	(	0	)	1.88889	(	0.781736	)	0	(	0	)	1	(	0	)	6.88889	(	1.05409	)
Shimane B (n=124)		0	(	0	)	121.333	(	1.41421	)	2	(	1.11803	)	0.666667	(	0.5	)	0	(	0	)	0	(	0	)
Shimane C (n=68)		16.2222	(	3.63242	)	14.1111	(	3.14024	)	37.6667	(	6.53835	)	0	(	0	)	0	(	0	)	0	(	0	)
Shimane D (n=22)		0	(	0	)	16.6667	(	1.22474	)	0	(	0	)	5.33333	(	1.22474	)	0	(	0	)	0	(	0	)
Shimane E (n=12)		0	(	0	)	0.111111	(	0.333333	)	0.888889	(	0.333333	)	0	(	0	)	11	(	0	)	0	(	0	)
The individuals in the Shimane prefecture were augmented from 200 in dataset A to 428 in dataset B, with a total of 1828 individuals constituting dataset B. For this dataset B, fineSTRUCTURE clustering was performed de novo. Only the clusters including individuals from the Shimane prefecture are shown.
