# Supplementary material for: The fine-scale genetic structure and evolution of the Japanese population
Source: PLoS One. 2017 Nov 1;12(11):e0185487. doi: 10.1371/journal.pone.0185487 (PMC5665431; doi:10.1371/journal.pone.0185487)
Supplement: S3 Table — (XLSX) [file pone.0185487.s013.xlsx]

## Sheet: Table S3
Table S3. Genetic differentiation between Japanese genetic clusters measured by lGC
	Fukuoka	Ehime	Shimane 1–2	Ryukyu 1–4
Midland	1.05375	1.1187	1.12836	4.2215
Fukuoka	–	1.10407	1.09906	2.80884
Ehime	–	–	1.14633	3.03083
Shimane 1–2	–	–	–	2.78302
Genetic differentiation was measured by lGC between the pairs of above-mentioned groups of Japanese genetic clusters.
