# Supplementary material for: The fine-scale genetic structure and evolution of the Japanese population
Source: PLoS One. 2017 Nov 1;12(11):e0185487. doi: 10.1371/journal.pone.0185487 (PMC5665431; doi:10.1371/journal.pone.0185487)
Supplement: S4 Table — (XLSX) [file pone.0185487.s014.xlsx]

## Sheet: Table S4
Table S4. Continental clusters and their proportions in the ancestry profiles of Japanese clusters
Continental clustersa					Ancestry profile of the Japanese clusters
ID	Region	Ethnicitiesb	No. of subjects		Midland			(95% CI)			Fukuoka			(95% CI)			Ehime			(95% CI)			Shimane 1			(95% CI)			Shimane 2			(95% CI)
C266	South Asia	IndianTamil (8), Srilanka Tamil (2)	10		0.00227731	(	0.000729888	–	0.00372658	)	0.00164851	(	0	–	0.00490891	)	0.00415625	(	0.000544439	–	0.00750751	)	0.000790445	(	0	–	0.00561943	)	0.00199284	(	0	–	0.00695737	)
C279	South Asia	IndianTamil (78), Srilanka Tamil (30)	111		0.017448	(	0.0154993	–	0.019266	)	0.0187321	(	0.0120294	–	0.0224328	)	0.00896589	(	0.00463923	–	0.0134943	)	0.0160049	(	0.00752744	–	0.019845	)	0.0200912	(	0.011409	–	0.0239712	)
C283	South Asia	Sinhala (62), IndianTamil (63), Srilanka Tamil (40), INS (38)	205		0	(	0	–	0	)	0	(	0	–	0	)	0	(	0	–	0	)	0	(	0	–	0	)	0	(	0	–	0.00132854	)
C256	South Asia	Sinhala (9)	9		0	(	0	–	0	)	0	(	0	–	0.00025023	)	0	(	0	–	0.000313755	)	0	(	0	–	0.000531281	)	0	(	0	–	0	)
C267	South Asia	Sinhala (13)	13		0	(	0	–	0	)	0	(	0	–	8.2437e-05	)	0	(	0	–	0.00105471	)	0.00124166	(	0	–	0.00538081	)	0	(	0	–	0.00429115	)
C255	South Asia	GIH (45)	45		0	(	0	–	0	)	0	(	0	–	0.00034397	)	0	(	0	–	0	)	0	(	0	–	0.000886362	)	0	(	0	–	0	)
C276	South Asia	INS (36), GIH (31)	68		0	(	0	–	0	)	0.00156092	(	0	–	0.00862073	)	0	(	0	–	0	)	0	(	0	–	0	)	0	(	0	–	0	)
C262	South Asia	Sinhala (61), Srilanka Tamil (4)	68		0	(	0	–	0	)	0	(	0	–	0	)	0	(	0	–	0	)	0	(	0	–	0	)	0	(	0	–	0.00191054	)
C285	Central Asia	Uyghur (12) Tajik (1)	13		0	(	0	–	0.000859723	)	0	(	0	–	0.00406616	)	0	(	0	–	0.000475878	)	0.00356868	(	0	–	0.0115739	)	0	(	0	–	0.000202827	)
C244	Central Asia	Kirgiz (4), Kyrgyzstani (2), Kazak (1), Uyghur (1)	8		0.00561859	(	0.00280196	–	0.00853198	)	0.00554518	(	0	–	0.0110547	)	0.00522007	(	0	–	0.0119265	)	0.00654342	(	0	–	0.0160272	)	0.0132693	(	0.00395858	–	0.0221152	)
C241	Central Asia	Kazak (9), Kirgiz (2), Kyrgyzstani (2)	13		0.0120585	(	0.00851777	–	0.0156163	)	0.0134163	(	0.0038793	–	0.0199401	)	0.0190079	(	0.0107097	–	0.0256512	)	0.00664554	(	0	–	0.0186556	)	0.00690051	(	0	–	0.017108	)
C231	Central Asia	Kazak (7), Kyrgyzstani (3), Kirgiz (1)	11		0	(	0	–	0	)	0.00190484	(	0	–	0.00877383	)	0	(	0	–	0	)	0	(	0	–	0.00165274	)	0	(	0	–	0	)
C252	Central Asia	Buryat (12), Mongolian (4)	16		0.0124368	(	0.00932133	–	0.0157061	)	0	(	0	–	0.00626226	)	0	(	0	–	0.0052178	)	0.0122289	(	0.00170447	–	0.0234544	)	0.011199	(	0.000460611	–	0.0215185	)
C278	Central Asia	Tibetan (88)	88		0	(	0	–	0	)	0	(	0	–	0	)	0	(	0	–	0	)	0	(	0	–	0	)	0	(	0	–	0	)
C272	Central Asia	Hui (26), Mongolian (5), Tibetan (2)	33		0	(	0	–	0.00318226	)	0	(	0	–	0.00142475	)	0	(	0	–	0.0113826	)	0.0225607	(	0	–	0.0499498	)	0.00339579	(	0	–	0.0237773	)
C286	Southeast Asia	Thai-T (66), Thai-D (42), MAS (42)	151		0	(	0	–	0	)	0.0110885	(	0.000900229	–	0.0193096	)	0	(	0	–	0	)	0	(	0	–	0.00632549	)	0	(	0	–	0	)
C290	Southeast Asia	Thai-D (124), Thai-T (50), MAS (26)	201		0	(	0	–	0	)	0	(	0	–	0.0043196	)	0	(	0	–	0	)	0	(	0	–	0.00277888	)	0	(	0	–	0.00183996	)
C246	Southeast Asia	MAS (8), Thai-D (3), Thai-T (2)	13		0	(	0	–	0.000185808	)	0	(	0	–	0.00194324	)	0	(	0	–	0	)	0.000772394	(	0	–	0.0113336	)	0	(	0	–	0.00449569	)
C269	Southeast Asia	Thai-T (46), Thai-D (16), MAS (12), Vietnam (5)	79		0	(	0	–	0	)	0	(	0	–	0	)	0	(	0	–	0	)	0	(	0	–	0	)	0	(	0	–	0	)
C280	Southeast Asia	Vietnam (191), Thai-T (28), Thai-D (8)	232		0	(	0	–	0	)	0	(	0	–	0	)	0	(	0	–	0	)	0	(	0	–	0	)	0	(	0	–	0	)
C291	East Asia	CHS (91), CHD (54), CHB (21), Han (10)	193		0	(	0	–	0	)	0	(	0	–	0	)	0	(	0	–	0	)	0	(	0	–	0	)	0	(	0	–	0	)
C284	East Asia	Han (74), CHB (63), CHD (26)	170		0.065147	(	0.0544261	–	0.0747978	)	0.0787617	(	0.0545749	–	0.101258	)	0.0561564	(	0.0309325	–	0.0784434	)	0.0299527	(	0	–	0.0622256	)	0	(	0	–	0.02784	)
C282	East Asia	Korean (100)	100		0.885066	(	0.874817	–	0.895961	)	0.867365	(	0.847061	–	0.889817	)	0.90659	(	0.882747	–	0.931537	)	0.899758	(	0.86533	–	0.932201	)	0.943236	(	0.910728	–	0.952452	)
			Continental clusters		Ancestry profile of the Japanese clusters
			ID		Ryukyu 1			(95% CI)			Ryukyu 3			(95% CI)			Ryukyu 4			(95% CI)			Ryukyu 2			(95% CI)
			C266		0.00739429	(	0.00322792	–	0.0115868	)	0.000541223	(	0	–	0.0137206	)	0.00352269	(	0	–	0.0142758	)	0	(	0	–	0.00553633	)
			C279		0.0218284	(	0.00748486	–	0.0346437	)	0.0366509	(	0.00846051	–	0.0507885	)	0.0301534	(	0	–	0.042058	)	0.0411332	(	0.0258912	–	0.0457172	)
			C283		0.0151633	(	0	–	0.0367177	)	0	(	0	–	0.0117467	)	0	(	0	–	0.0240266	)	0	(	0	–	0.0081303	)
			C256		0	(	0	–	0.000821252	)	0	(	0	–	0.00177482	)	0	(	0	–	0.00484864	)	0	(	0	–	0.000990625	)
			C267		0	(	0	–	0.000279682	)	0	(	0	–	0.00381469	)	0	(	0	–	0.00790724	)	0	(	0	–	0.00410648	)
			C255		0	(	0	–	0	)	0	(	0	–	0.0109904	)	0.00263504	(	0	–	0.0114689	)	0	(	0	–	0.000396822	)
			C276		0.0153808	(	0.00147549	–	0.0261005	)	0.0162845	(	0	–	0.0361536	)	0.00366493	(	0	–	0.0273838	)	0	(	0	–	0.00984318	)
			C262		0.00114541	(	0	–	0.00971052	)	0.000494071	(	0	–	0.0203645	)	0.000176935	(	0	–	0.017103	)	0	(	0	–	0.00797864	)
			C285		0	(	0	–	0.00634626	)	0.00768401	(	0	–	0.0287869	)	0	(	0	–	0.0113896	)	0.00929305	(	0	–	0.0187831	)
			C244		0.00550308	(	0	–	0.0134611	)	0.00846408	(	0	–	0.0285959	)	0.00324435	(	0	–	0.0260873	)	0	(	0	–	0.009785	)
			C241		0.01063	(	0	–	0.0203287	)	0.0128941	(	0	–	0.0370861	)	0.0167586	(	0	–	0.0421949	)	0.0425095	(	0.0231158	–	0.0534476	)
			C231		0	(	0	–	0.00736398	)	0.00149256	(	0	–	0.0256514	)	0.0286739	(	0	–	0.0510331	)	0	(	0	–	0.0139072	)
			C252		0.0131425	(	0.00385382	–	0.0214083	)	0	(	0	–	0.0121301	)	0.00103617	(	0	–	0.0296333	)	0.000757661	(	0	–	0.0149167	)
			C278		0	(	0	–	0	)	0	(	0	–	0	)	0	(	0	–	0	)	0	(	0	–	0	)
			C272		0	(	0	–	0.00025155	)	0.0100106	(	0	–	0.0634048	)	0	(	0	–	0.00212519	)	0	(	0	–	0.0280936	)
			C286		0.0153051	(	0	–	0.0447314	)	0.0186086	(	0	–	0.0497072	)	0.0149054	(	0	–	0.0546449	)	0.0182191	(	0	–	0.0505468	)
			C290		0.0247342	(	0	–	0.0415558	)	0	(	0	–	0	)	0.00463922	(	0	–	0.0410141	)	0.0186807	(	0	–	0.0406783	)
			C246		0.00649531	(	0	–	0.0189974	)	0.0166647	(	0	–	0.0470271	)	0.0402721	(	0	–	0.0676098	)	6.61e-05	(	0	–	0.0181362	)
			C269		0	(	0	–	0.0106522	)	0	(	0	–	0.0321235	)	0	(	0	–	0	)	0	(	0	–	0.0244935	)
			C280		0	(	0	–	0	)	0	(	0	–	0	)	0	(	0	–	0	)	0	(	0	–	0	)
			C291		0	(	0	–	0	)	0	(	0	–	0.0304622	)	0	(	0	–	0	)	0	(	0	–	0	)
			C284		0.00467752	(	0	–	0.0330272	)	0.0111232	(	0	–	0.0861762	)	0.0219148	(	0	–	0.0936064	)	0.0306673	(	0	–	0.0764503	)
			C282		0.8586	(	0.829649	–	0.872639	)	0.859099	(	0.782059	–	0.89477	)	0.828424	(	0.75168	–	0.871347	)	0.838663	(	0.79333	–	0.872734	)
aContinental clusters with ≥1% contribution to at least one Japanese cluster are highlighted with blue background.
bListed from major to minor with the sample size in parentheses. Ethnic groups occuring <5% in a cluster are not shown.
