# Supplementary material for: The fine-scale genetic structure and evolution of the Japanese population
Source: PLoS One. 2017 Nov 1;12(11):e0185487. doi: 10.1371/journal.pone.0185487 (PMC5665431; doi:10.1371/journal.pone.0185487)
Supplement: S5 Table — (XLSX) [file pone.0185487.s015.xlsx]

## Sheet: Table S5
Table S5. Genetic differentiation between genetic clusters measured by population-specific HFst
0	0	0	0	0	0	0	0	0	0	0	0	0	0	0	0	0	0	0	0	0	0	0.005	0.01	0.015	0.02	0.025	0.03	0.035	0.04	0.045	0.05	scale
0	0.00270934	0.00336654	0.00658939	0.00534305	0.00852322	0.00671663	0.00422724	0.0159679	0.0231669	0.0236294	0.0237817	0.0350233	0.0415195	0.0350453	0.0307522	0.0379735	0.0235379	0.0345676	0.0416517	0.0437849	0.0433199	0.0456415	0.0452755	0.0451612	0.0447263	0.0454067	0.0456027	0.0476521	0.0472757	0.0467797	0.0466073	C266 (Tamil)	S
0.00270934	0	0.000826721	0.0031896	0.0028057	0.00625296	0.0045773	0.0015376	0.0138578	0.0202277	0.0212894	0.0210721	0.0317879	0.0376703	0.0319506	0.0277769	0.0347317	0.0210538	0.0313329	0.0382301	0.0401064	0.0396681	0.0417271	0.0415451	0.0417808	0.0410916	0.0414572	0.0416654	0.0437362	0.0432605	0.0427896	0.0425457	C279 (Tamil)	S
0.00336654	0.000826721	0	0.00196416	0.00165842	0.00421439	0.00198986	0.000374344	0.0106178	0.0175905	0.0185626	0.0184647	0.0301265	0.0367614	0.0306986	0.0269686	0.0339026	0.020164	0.0305225	0.0373725	0.0391539	0.0387032	0.0407344	0.0406288	0.0409966	0.0401992	0.0404771	0.0407109	0.0427636	0.042402	0.0418831	0.041637	C283 (Tamil, Sinhala)	S
0.00658939	0.0031896	0.00196416	0	0.00260422	0.00596708	0.00365406	0.00213189	0.0119041	0.0195861	0.0210453	0.0203997	0.0329793	0.0402767	0.0333271	0.0296943	0.0371897	0.0225746	0.0335687	0.0407692	0.0425681	0.0419962	0.0445164	0.0443466	0.0442662	0.0439495	0.0444438	0.0447972	0.0471081	0.0470262	0.0460812	0.0457893	C256 (Sinhala)	S
0.00534305	0.0028057	0.00165842	0.00260422	0	0.00580157	0.00341534	0.00178144	0.0123085	0.019264	0.0205551	0.0206479	0.0328062	0.0399901	0.0334304	0.0293384	0.0365846	0.0220289	0.0332694	0.0402728	0.0422745	0.0417271	0.0442755	0.0440918	0.0439748	0.0434938	0.0441132	0.0443058	0.0464651	0.0462154	0.0456719	0.0454758	C267 (Sinhala)	S
0.00852322	0.00625296	0.00421439	0.00596708	0.00580157	0	0.00348669	0.00425703	0.0126695	0.0209161	0.0216355	0.0214608	0.035009	0.0426766	0.0359054	0.0327859	0.0402868	0.0255988	0.0366287	0.0437374	0.045456	0.0448575	0.0471022	0.0468993	0.046982	0.0464874	0.0467749	0.0470999	0.0492633	0.0488078	0.0479255	0.0479365	C255 (Gujarati)	S
0.00671663	0.0045773	0.00198986	0.00365406	0.00341534	0.00348669	0	0.00198519	0.00727244	0.0156485	0.0165783	0.0166684	0.0307929	0.0394215	0.0323061	0.0297358	0.0371532	0.0224187	0.0334622	0.0405899	0.0423125	0.0415997	0.0437838	0.0437483	0.0439874	0.0433177	0.0435731	0.0438622	0.046093	0.0451865	0.0446097	0.0446801	C276 (Gujarati)	S
0.00422724	0.0015376	0.000374344	0.00213189	0.00178144	0.00425703	0.00198519	0	0.010355	0.0172281	0.0184278	0.0185555	0.0303575	0.0372763	0.0309456	0.0274374	0.0344982	0.020527	0.0310064	0.037972	0.0397908	0.0392578	0.0413911	0.0412873	0.0414307	0.0408141	0.0411011	0.0414443	0.0435895	0.042987	0.0424865	0.0422181	C262 (Sinhala)	S
0.0159679	0.0138578	0.0106178	0.0119041	0.0123085	0.0126695	0.00727244	0.010355	0	0.00232668	0.00294587	0.0030568	0.0126396	0.0213165	0.0140185	0.0167967	0.0223943	0.0120504	0.0183191	0.0233305	0.0233677	0.0215735	0.0232311	0.024134	0.0242585	0.0239296	0.0243268	0.0247386	0.0289732	0.0285228	0.0274122	0.0273765	C285 (Uyghur)	C
0.0231669	0.0202277	0.0175905	0.0195861	0.019264	0.0209161	0.0156485	0.0172281	0.00232668	0	0.000436714	0.000103177	0.0050319	0.0145529	0.00754704	0.0132076	0.0179405	0.010657	0.0137075	0.0174009	0.0161581	0.0140784	0.0148281	0.0160279	0.0160794	0.0159581	0.0162808	0.0168962	0.0218078	0.0218378	0.0208049	0.0203129	C244 (Kirgiz)	C
0.0236294	0.0212894	0.0185626	0.0210453	0.0205551	0.0216355	0.0165783	0.0184278	0.00294587	0.000436714	0	0	0.00434694	0.0143201	0.00767187	0.0133134	0.0179356	0.0103416	0.0138164	0.0173647	0.0159031	0.0136455	0.0143627	0.015416	0.0155705	0.0154528	0.015907	0.0161113	0.0210957	0.0210068	0.0203505	0.0195909	C241 (Kazak)	C
0.0237817	0.0210721	0.0184647	0.0203997	0.0206479	0.0214608	0.0166684	0.0185555	0.0030568	0.000103177	0	0	0.00306814	0.0136515	0.0069787	0.0132969	0.0178745	0.0104932	0.0134668	0.0170106	0.0152654	0.0130148	0.0137047	0.0149086	0.0151038	0.0149111	0.01516	0.0156966	0.0209266	0.0205949	0.0201774	0.01938	C231 (Kazak)	C
0.0350233	0.0317879	0.0301265	0.0329793	0.0328062	0.035009	0.0307929	0.0303575	0.0126396	0.0050319	0.00434694	0.00306814	0	0.0101592	0.00471381	0.0130692	0.0162213	0.012856	0.011715	0.0138175	0.0108715	0.0081743	0.00795062	0.00958614	0.00977787	0.00975676	0.0100929	0.0104354	0.0166332	0.0166963	0.0157362	0.0150286	C252 (Buryat)	C
0.0415195	0.0376703	0.0367614	0.0402767	0.0399901	0.0426766	0.0394215	0.0372763	0.0213165	0.0145529	0.0143201	0.0136515	0.0101592	0	0.00526346	0.0140818	0.0165864	0.0152032	0.0121508	0.0137529	0.0101993	0.00735617	0.00894016	0.0114369	0.0118005	0.0116258	0.0123155	0.0125985	0.0184572	0.0190143	0.0186859	0.0172627	C278 (Tibetan)	C
0.0350453	0.0319506	0.0306986	0.0333271	0.0334304	0.0359054	0.0323061	0.0309456	0.0140185	0.00754704	0.00767187	0.0069787	0.00471381	0.00526346	0	0.00669953	0.008934	0.00763022	0.00465937	0.00561769	0.00267328	0.000974131	0.00247331	0.00501283	0.00535665	0.00527013	0.00588061	0.00622947	0.0122159	0.0124994	0.0120962	0.0109887	C272 (Hui)	C
0.0307522	0.0277769	0.0269686	0.0296943	0.0293384	0.0327859	0.0297358	0.0274374	0.0167967	0.0132076	0.0133134	0.0132969	0.0130692	0.0140818	0.00669953	0	0.000686434	0.000926355	0.00058769	0.0022482	0.00513755	0.00772149	0.0102208	0.011821	0.01198	0.0116726	0.0123858	0.012592	0.0171861	0.0171522	0.017195	0.0160262	C286 (Thai, Malay)	SE
0.0379735	0.0347317	0.0339026	0.0371897	0.0365846	0.0402868	0.0371532	0.0344982	0.0223943	0.0179405	0.0179356	0.0178745	0.0162213	0.0165864	0.008934	0.000686434	0	0.00311876	0.000994049	0.00193709	0.0056548	0.00901142	0.0116941	0.0133462	0.01353	0.0132272	0.0140427	0.0142717	0.0189539	0.0190978	0.0193357	0.0179118	C290 (Thai, Malay)	SE
0.0235379	0.0210538	0.020164	0.0225746	0.0220289	0.0255988	0.0224187	0.020527	0.0120504	0.010657	0.0103416	0.0104932	0.012856	0.0152032	0.00763022	0.000926355	0.00311876	0	0.00241297	0.00515995	0.00790073	0.0101625	0.0125679	0.0136653	0.0138808	0.0135467	0.0142479	0.014399	0.0186011	0.0185221	0.018148	0.0176225	C246 (Malay, Thai)	SE
0.0345676	0.0313329	0.0305225	0.0335687	0.0332694	0.0366287	0.0334622	0.0310064	0.0183191	0.0137075	0.0138164	0.0134668	0.011715	0.0121508	0.00465937	0.00058769	0.000994049	0.00241297	0	0.000763597	0.00243179	0.00474884	0.00723468	0.00906991	0.00930743	0.00903387	0.0098512	0.0100824	0.0151173	0.0151356	0.0153318	0.0138822	C269 (Thai, Malay)	SE
0.0416517	0.0382301	0.0373725	0.0407692	0.0402728	0.0437374	0.0405899	0.037972	0.0233305	0.0174009	0.0173647	0.0170106	0.0138175	0.0137529	0.00561769	0.0022482	0.00193709	0.00515995	0.000763597	0	0.00184833	0.00465636	0.00712212	0.00926199	0.00952264	0.00930561	0.0101275	0.0104386	0.0158105	0.0161849	0.0162584	0.0147776	C280 (Vietnamese)	SE
0.0437849	0.0401064	0.0391539	0.0425681	0.0422745	0.045456	0.0423125	0.0397908	0.0233677	0.0161581	0.0159031	0.0152654	0.0108715	0.0101993	0.00267328	0.00513755	0.0056548	0.00790073	0.00243179	0.00184833	0	0.00114831	0.00317988	0.00578284	0.006077	0.00595525	0.00672431	0.00709152	0.0131538	0.0135537	0.0136179	0.012083	C291 (Han Chinese 2)	E
0.0433199	0.0396681	0.0387032	0.0419962	0.0417271	0.0448575	0.0415997	0.0392578	0.0215735	0.0140784	0.0136455	0.0130148	0.0081743	0.00735617	0.000974131	0.00772149	0.00901142	0.0101625	0.00474884	0.00465636	0.00114831	0	0.00150798	0.00428006	0.00458912	0.00454245	0.00519871	0.00561035	0.0120139	0.0125563	0.012391	0.0109438	C284 (Han Chinese 1)	E
0.0456415	0.0417271	0.0407344	0.0445164	0.0442755	0.0471022	0.0437838	0.0413911	0.0232311	0.0148281	0.0143627	0.0137047	0.00795062	0.00894016	0.00247331	0.0102208	0.0116941	0.0125679	0.00723468	0.00712212	0.00317988	0.00150798	0	0.00191325	0.00214967	0.00220546	0.00261455	0.00295139	0.00966964	0.010341	0.00993189	0.00866458	C282 (Korean)	E
0.0452755	0.0415451	0.0406288	0.0443466	0.0440918	0.0468993	0.0437483	0.0412873	0.024134	0.0160279	0.015416	0.0149086	0.00958614	0.0114369	0.00501283	0.011821	0.0133462	0.0136653	0.00906991	0.00926199	0.00578284	0.00428006	0.00191325	0	0.000170723	0.00020283	0.000240765	0.000472931	0.00483694	0.00547352	0.00519289	0.00408992	Ehime	E
0.0451612	0.0417808	0.0409966	0.0442662	0.0439748	0.046982	0.0439874	0.0414307	0.0242585	0.0160794	0.0155705	0.0151038	0.00977787	0.0118005	0.00535665	0.01198	0.01353	0.0138808	0.00930743	0.00952264	0.006077	0.00458912	0.00214967	0.000170723	0	5.06974e-05	8.49773e-05	0.000322662	0.004365	0.00498232	0.00482229	0.00362692	Midland	E
0.0447263	0.0410916	0.0401992	0.0439495	0.0434938	0.0464874	0.0433177	0.0408141	0.0239296	0.0159581	0.0154528	0.0149111	0.00975676	0.0116258	0.00527013	0.0116726	0.0132272	0.0135467	0.00903387	0.00930561	0.00595525	0.00454245	0.00220546	0.00020283	5.06974e-05	0	0.00010841	0.000288165	0.0039514	0.00450884	0.00437887	0.00317394	Fukuoka	E
0.0454067	0.0414572	0.0404771	0.0444438	0.0441132	0.0467749	0.0435731	0.0411011	0.0243268	0.0162808	0.015907	0.01516	0.0100929	0.0123155	0.00588061	0.0123858	0.0140427	0.0142479	0.0098512	0.0101275	0.00672431	0.00519871	0.00261455	0.000240765	8.49773e-05	0.00010841	0	0.000113088	0.00420857	0.00483828	0.00455775	0.00343569	Shimane 1	E
0.0456027	0.0416654	0.0407109	0.0447972	0.0443058	0.0470999	0.0438622	0.0414443	0.0247386	0.0168962	0.0161113	0.0156966	0.0104354	0.0125985	0.00622947	0.012592	0.0142717	0.014399	0.0100824	0.0104386	0.00709152	0.00561035	0.00295139	0.000472931	0.000322662	0.000288165	0.000113088	0	0.0041861	0.00480182	0.00464694	0.00348716	Shimane 2	E
0.0476521	0.0437362	0.0427636	0.0471081	0.0464651	0.0492633	0.046093	0.0435895	0.0289732	0.0218078	0.0210957	0.0209266	0.0166332	0.0184572	0.0122159	0.0171861	0.0189539	0.0186011	0.0151173	0.0158105	0.0131538	0.0120139	0.00966964	0.00483694	0.004365	0.0039514	0.00420857	0.0041861	0	0.000775348	0.000866319	3.87989e-05	Ryukyu 1	E
0.0472757	0.0432605	0.042402	0.0470262	0.0462154	0.0488078	0.0451865	0.042987	0.0285228	0.0218378	0.0210068	0.0205949	0.0166963	0.0190143	0.0124994	0.0171522	0.0190978	0.0185221	0.0151356	0.0161849	0.0135537	0.0125563	0.010341	0.00547352	0.00498232	0.00450884	0.00483828	0.00480182	0.000775348	0	0.00142191	0.000542103	Ryukyu 3	E
0.0467797	0.0427896	0.0418831	0.0460812	0.0456719	0.0479255	0.0446097	0.0424865	0.0274122	0.0208049	0.0203505	0.0201774	0.0157362	0.0186859	0.0120962	0.017195	0.0193357	0.018148	0.0153318	0.0162584	0.0136179	0.012391	0.00993189	0.00519289	0.00482229	0.00437887	0.00455775	0.00464694	0.000866319	0.00142191	0	0.000826571	Ryukyu 4	E
0.0466073	0.0425457	0.041637	0.0457893	0.0454758	0.0479365	0.0446801	0.0422181	0.0273765	0.0203129	0.0195909	0.01938	0.0150286	0.0172627	0.0109887	0.0160262	0.0179118	0.0176225	0.0138822	0.0147776	0.012083	0.0109438	0.00866458	0.00408992	0.00362692	0.00317394	0.00343569	0.00348716	3.87989e-05	0.000542103	0.000826571	0	Ryukyu 2	E
C266	C279	C283	C256	C267	C255	C276	C262	C285	C244	C241	C231	C252	C278	C272	C286	C290	C246	C269	C280	C291	C284	C282	Ehime	Midland	Fukuoka	Shimane 1	Shimane 2	Ryukyu 1	Ryukyu 3	Ryukyu 4	Ryukyu 2
S	S	S	S	S	S	S	S	C	C	C	C	C	C	C	SE	SE	SE	SE	SE	E	E	E	E	E	E	E	E	E	E	E	E
