# Supplementary material for: The fine-scale genetic structure and evolution of the Japanese population
Source: PLoS One. 2017 Nov 1;12(11):e0185487. doi: 10.1371/journal.pone.0185487 (PMC5665431; doi:10.1371/journal.pone.0185487)
Supplement: S6 Table — (XLSX) [file pone.0185487.s016.xlsx]

## Sheet: Table S6
Table S6. Correlation coefficients between coancestry matrices computed for single chromosomes in Dataset A.
	chr2	chr3	chr4	chr5	chr6	chr7	chr8	chr9	chr10	chr11	chr12	chr13	chr14	chr15	chr16	chr17	chr18	chr19	chr20	chr21	chr22
chr1	0.034158	0.0326594	0.0305046	0.0316339	0.0315095	0.0286717	0.0289609	0.0271676	0.0307749	0.0284891	0.0270043	0.0255564	0.0230575	0.0240664	0.0232119	0.0215958	0.025019	0.0175701	0.0238481	0.0157796	0.0168559
chr2		0.0342035	0.0322665	0.0337439	0.0340991	0.0308194	0.0294444	0.029048	0.0316016	0.0302004	0.0283605	0.0255209	0.0240562	0.0240801	0.0220315	0.0218469	0.0244712	0.0166155	0.02253	0.0174013	0.0179557
chr3			0.0299353	0.0290098	0.0273009	0.029989	0.027178	0.0265708	0.0305365	0.0265625	0.0260199	0.0234556	0.0207428	0.0214382	0.0207579	0.0197356	0.0226227	0.0162596	0.0205928	0.0169119	0.0144699
chr4				0.0303617	0.0261955	0.0259536	0.0246546	0.0237119	0.0265351	0.0251593	0.0247312	0.0211192	0.0214351	0.0200019	0.0221914	0.0181402	0.020296	0.0140357	0.0195254	0.0156593	0.0129445
chr5					0.0278751	0.0277429	0.0278617	0.024555	0.0294196	0.0261404	0.0235154	0.0227185	0.0202515	0.0225149	0.0200485	0.0196452	0.0207166	0.015074	0.0197586	0.0142969	0.0130982
chr6						0.0266677	0.0265395	0.0247715	0.0277838	0.0253345	0.0247843	0.0221789	0.0217153	0.0195626	0.0193755	0.0183106	0.0189576	0.0157215	0.019243	0.0155709	0.0139236
chr7							0.0254159	0.0241435	0.0279352	0.0255337	0.0231717	0.0211708	0.0182119	0.0206017	0.0197085	0.0190665	0.0190712	0.0138869	0.0171595	0.014442	0.0134812
chr8								0.022765	0.0253393	0.024479	0.0243993	0.0205922	0.0183495	0.0183468	0.0191875	0.0188057	0.0185407	0.0132774	0.0192482	0.0137575	0.0114954
chr9									0.0239988	0.0239396	0.0218726	0.0200078	0.0190338	0.0184238	0.0185342	0.0170957	0.0182194	0.0127946	0.0191293	0.0148792	0.0134752
chr10										0.026408	0.0245228	0.0219956	0.0198916	0.0195687	0.0202302	0.0194989	0.0212174	0.0147834	0.0208868	0.0138068	0.0123626
chr11											0.0229008	0.0207833	0.0177107	0.0182321	0.0196874	0.0168387	0.0204175	0.0128309	0.0173104	0.0157854	0.013417
chr12												0.0200512	0.0188221	0.0193164	0.0195642	0.0164982	0.0185171	0.0119374	0.0176329	0.0145399	0.0120403
chr13													0.0152503	0.0165972	0.0167371	0.0130417	0.0170265	0.011974	0.014709	0.011924	0.0105384
chr14														0.0155433	0.0161479	0.0150034	0.0138367	0.0127989	0.0144011	0.0109211	0.0108079
chr15															0.0167201	0.0133885	0.0160839	0.0105003	0.0148851	0.0105415	0.0100106
chr16																0.0131233	0.0167384	0.0103809	0.0153816	0.0113496	0.00992864
chr17																	0.013881	0.0121602	0.0120564	0.0110936	0.0101936
chr18																		0.0115653	0.0155578	0.0121322	0.011974
chr19																			0.0106524	0.00691464	0.00787507
chr20																				0.0101298	0.00861162
chr21																					0.00626938
Each coancestry matrix was regarded as a vector of 1600 x 1600 = 2560000 dimensions, and correlation coefficient was computed between a pair of vectors.
Coancestry matrices for single chromosomes were all positively correlated. The correlation coefficients were larger between longer chromosomes.
