# Supplementary material for: The fine-scale genetic structure and evolution of the Japanese population
Source: PLoS One. 2017 Nov 1;12(11):e0185487. doi: 10.1371/journal.pone.0185487 (PMC5665431; doi:10.1371/journal.pone.0185487)
Supplement: S7 Table — (XLSX) [file pone.0185487.s017.xlsx]

## Sheet: Table S7
Table S7. Locus-specific genetic differentiation at functional loci under positive selection in Asians
Chr.		Gene							East Asian
									Position of window			A1			A2			A3			A4			Positive selectionb
		Name	Start	End		Functional SNP	SNP Position		Start	End		HFST	Ranka		HFST	Ranka		HFST	Ranka		HFST	Ranka
2		EDAR	109510927	109605828		rs3827760, Val370Ala	109513601		109182594	109662043		0.0186061	0.0426891		-0.00312743	0.927931		0.0210675	0.572321		-0.00151965	0.546671		1																							low freq in South Asia
4		ADH1B	100227544	100242599		rs1229984, His48Arg	100239319		100220240	100250419		0.00221984	0.826681		-0.00058166	0.589864		0.00289752	0.375212		-0.00711774	0.872398		1																							low freq in South Asia
12		KITLG	88886570	88974250					88444560	89207924		0.0402279	0.00161378		-0.0018804	0.764541		0.0535816	0.214632		-0.00386924	0.69381		1
12		ALDH2	112204691	112247789		rs671, Glu504Lys	112241766		111993712	112375990		0.0241947	0.0167928		0.0110475	0.0501505		0.0133762	0.179661		0.00125487	0.386813		1																							low freq in South Asia
16		ABCC11	48200822	48269088		rs17822931, Gly180Arg	48258198		47754566	48537421		0.00466956	0.574656		0.00266971	0.285904		0.00510016	0.270526		0.0183372	0.0291714		1
							Gene		Southeast Asian
									Position of window			A1			A2			Positive selectionb
							Name		Start	End		HFST	Ranka		HFST	Ranka
							EDAR		109501748	109514464		0.0263903	0.00118635		-0.00275943	0.973824		1
							ADH1B		100228945	100241575		0.00604498	0.122627		-0.0010432	0.740082		0
							KITLG		88918743	88951387		0.00585093	0.129454		0.00124679	0.374158		0
							ALDH2		112228849	112241766		0.0129891	0.0208232		0.00554499	0.0780401		0
							ABCC11		48253986	48260630		0.0147746	0.0136648		0.00488465	0.0992431		0
							Gene		South Asian
									Position of window			A1			A2			Positive selectionb
							Name		Start	End		HFST	Ranka		HFST	Ranka
							EDAR		109512428	109513654		0.0104892	0.0886574		0.00310936	0.205155		0
							ADH1B		100238413	100240921		0.000935988	0.702113		0.00164837	0.285439		0
							KITLG		88921216	88929026		0.0143532	0.0369886		0.00400893	0.167944		1
							ALDH2		112235783	112245637		0.0173181	0.0193763		-0.00154144	0.584794		0
							ABCC11		48253986	48260630		0.0022218	0.564566		-0.00407389	0.932471		0
aRank indicates a position in the distribution of locus-wise HFst from the highest (as rank zero) to lowest (as rank one). HFst whose rank is in the top 5% (<0.05) is highlighted in bold font.
bPositive selection detected in the relevant populations by the HaploPS program.
