# Supplementary material for: The fine-scale genetic structure and evolution of the Japanese population
Source: PLoS One. 2017 Nov 1;12(11):e0185487. doi: 10.1371/journal.pone.0185487 (PMC5665431; doi:10.1371/journal.pone.0185487)
Supplement: S8 Table — (XLSX) [file pone.0185487.s018.xlsx]

## Sheet: Table S8
Table S8. Chromosomal regions detected to be positively selected in East Asian populations in Dataset D.
Chr	Start position	End position		Populations in which positive selection was detected	Total number of Populations in Dataset D		HFSTa	Ranka		Genes
1	26948087	27374218		JPT	1		-0.000678885	0.771447		ARID1A, PIGV, ZDHHC18, SFN, GPN2, GPATCH3, NR0B2, NUDC, C1orf172, TRNP1, FAM46B,
1	50650199	53085337		CHD CHB Tibetan	2		0.00172836	0.0964546		ELAVL4, DMRTA2, FAF1, CDKN2C, C1orf185, RNF11, TTC39A, EPS15, OSBPL9, NRD1, MIR761, RAB3B, TXNDC12, KTI12, BTF3L4, ZFYVE9, CC2D1B, ORC1, PRPF38A, ZCCHC11, GPX7,
1	64221643	64477492		Mongolian JPT	1		0.000549777	0.318706		ROR1,
1	72740073	74135123		JPT Han	2		0.0017188	0.0973277		NEGR1,
1	75278859	76480114		Vietnam Thailand_T Thailand_D CHS Kita-nagoya	2		0.000588441	0.307698		LHX8, SLC44A5, ACADM, RABGGTB, SNORD45C, SNORD45A, SNORD45B, MSH4, ASB17,
1	92522197	93473150		CHS JPT CHD CHB Fukuoka Tibetan	5		0.00158992	0.113081		EPHX4, BTBD8, KIAA1107, C1orf146, GLMN, RPAP2, GFI1, EVI5, RPL5, SNORD21, SNORA66, FAM69A,
1	103151858	103770771		MAS JPT CHD Tokyo Shimane Fukuoka Amagasaki Tajik	6		0.00082786	0.245445		COL11A1,
1	154811127	155860091		JPT Okinawa	2		0.000688503	0.281392		KCNN3, PMVK, PBXIP1, PYGO2, SHC1, CKS1B, MIR4258, FLAD1, LENEP, ZBTB7B, DCST2, DCST1, LOC100505666, ADAM15, EFNA4, EFNA3, EFNA1, SLC50A1, DPM3, KRTCAP2, TRIM46, MUC1, MIR92B, THBS3, MTX1, GBAP1, GBA, FAM189B, SCAMP3, CLK2, HCN3, PKLR, FDPS, RUSC1, RUSC1, ASH1L, MIR555, POU5F1P4, ASH1L, MSTO1, MSTO2P, YY1AP1, DAP3, GON4L, SYT11,
2	9290357	9795757		CHS JPT CHD CHB Tokyo Tohoku Fukuoka Okinawa Kita-nagoya Ehime Amagasaki Korean Hui Han	12		0.000521966	0.327209		ASAP2, ITGB1BP1, CPSF3, IAH1, ADAM17, YWHAQ,
2	17234111	18043971		CHS Mongolian Buryat JPT CHD CHB Tokyo Tohoku Shimane Ehime Amagasaki Tibetan Korean Han	10		0.000916065	0.224264		RAD51AP2, VSNL1, SMC6, GEN1, MSGN1,
2	43446616	44107742		Vietnam Thailand_T Fukuoka Kita-nagoya Ehime Amagasaki	4		0.00319248	0.0201944		ZFP36L2, LOC100129726, THADA, PLEKHH2, LOC728819, DYNC2LI1, ABCG5, ABCG8,
2	72347041	73161551		Thailand_T Thailand_D Indian_Tamil SrilankaTamil Sinhalese MAS INS CHS Mongolian Kyrgyzstani Kurd Buryat JPT GIH CHD CHB Fukuoka Kita-nagoya Ehime Amagasaki Uyghur Tibetan Korean Kirgiz Kazak Hui Han	9		-0.00059066	0.739979		CYP26B1, EXOC6B, SPR, EMX1,
2	82427826	83656820		Thailand_T INS CHB	1		0.00360048	0.0135894		LOC1720,
2	108742192	109635257		Vietnam CHS Mongolian Buryat JPT CHD CHB Tokyo Shimane Fukuoka Kita-nagoya Ehime Amagasaki Korean Han	11		0.000943974	0.217203		SULT1C3, SULT1C2, SULT1C2P1, SULT1C4, GCC2, LIMS1, RANBP2, CCDC138, EDAR,
2	125437070	127321457		Vietnam CHS Tokyo Kita-nagoya Hui	3		0.00184757	0.0848391		CNTNAP5,
2	177567540	177890113		MAS CHS Mongolian Kyrgyzstani Buryat JPT CHD CHB Fukuoka Kita-nagoya Amagasaki Tibetan Korean Kirgiz Kazak Hui Han	8		0.000822308	0.246925
2	197137698	198077025		MAS CHS Mongolian Kyrgyzstani Buryat JPT CHB Tibetan Korean Kirgiz Kazak Hui	3		0.00227156	0.0530671		HECW2, CCDC150, LOC100130452, GTF3C3, C2orf66, PGAP1, ANKRD44,
2	206250056	206343220		Fukuoka Tibetan	1		-0.00171862	0.987398		PARD3B,
2	213220898	213561598		MAS CHD	1		0.000605896	0.302763		ERBB4, MIR548F2,
2	219272294	219703298		MAS CHD Ehime Amagasaki	3		0.00084249	0.241155		VIL1, USP37, RQCD1, PLCD4, ZNF142, BCS1L, RNF25, STK36, TTLL4, CYP27A1, PRKAG3,
3	25730461	26406007		Thailand_T Thailand_D MAS CHS CHB Shimane Fukuoka Kita-nagoya Ehime Amagasaki Uyghur Tibetan Korean Kirgiz Hui Han	8		0.00185295	0.0843835		NGLY1, OXSM, LINC00692,
3	44092609	45132637		Buryat CHB Amagasaki Tibetan Hui Han	3		0.00170991	0.0985803		MIR138, TOPAZ1, TCAIM, ZNF445, ZKSCAN7, ZNF660, ZNF197, ZNF35, ZNF502, ZNF501, KIAA1143, KIF15, MIR564, TMEM42, TGM4, ZDHHC3, EXOSC7, CLEC3B, CDCP1,
3	48691316	50191191		CHS CHB	2		0.00581262	0.00159429		CELSR3, NCKIPSD, IP6K2, PRKAR2A, SLC25A20, ARIH2OS, ARIH2, P4HTM, WDR6, DALRD3, MIR425, MIR191, NDUFAF3, IMPDH2, QRICH1, QARS, USP19, LAMB2, LAMB2P1, CCDC71, KLHDC8B, LOC646498, CCDC36, C3orf62, MIR4271, USP4, GPX1, RHOA, TCTA, AMT, NICN1, DAG1, BSN, BSN, APEH, MST1, RNF123, AMIGO3, GMPPB, IP6K1, CDHR4, FAM212A, UBA7, MIR5193, TRAIP, CAMKV, MST1R, MON1A, RBM6, RBM5, LUST,
4	28460198	28912626		Okinawa Kita-nagoya	2		0.00264994	0.0347328		MIR4275,
4	33152142	34916069		Vietnam Thailand_T MAS CHS Kyrgyzstani Kurd Buryat JPT CHD CHB Tokyo Shimane Uyghur Tajik Kirgiz Hui Han	7		0.000606627	0.302574
4	41817610	42201089		Vietnam Thailand_T Thailand_D MAS INS CHS Mongolian Kyrgyzstani Buryat JPT GIH CHD CHB Shimane Fukuoka Okinawa Kita-nagoya Ehime Amagasaki Uyghur Korean Kirgiz Kazak Hui Han	11		0.00065238	0.290313		TMEM33, DCAF4L1, SLC30A9, BEND4,
4	99548762	100349135		JPT CHD Tokyo Shimane Fukuoka Okinawa Kita-nagoya Ehime Amagasaki	9		0.0028924	0.0263058		TSPAN5, EIF4E, METAP1, MIR3684, ADH5, LOC100507053, ADH4, PCNAP1, ADH6, ADH1A, ADH1B, ADH1C, ADH7,
4	106483327	106872861		Indian_Tamil Sinhalese MAS CHS JPT CHD Tokyo Okinawa Ehime Amagasaki	7		0.00331035	0.0178409		ARHGEF38, ARHGEF38, INTS12, GSTCD, NPNT,
4	143440337	144421722		Mongolian CHB Kita-nagoya Korean Hui	2		0.00128703	0.153659		INPP4B, USP38, GAB1,
4	170165979	170787254		CHD Tokyo Amagasaki	3		0.00380547	0.0111221		SH3RF1, NEK1, CLCN3, C4orf27,
5	117338365	117949113		Vietnam Thailand_T Thailand_D MAS CHS Mongolian JPT CHD CHB Tokyo Shimane Fukuoka Okinawa Kita-nagoya Ehime Amagasaki Tibetan Korean Hui Han	12		0.00246297	0.042021
6	26135498	27329788		Sinhalese MAS Buryat JPT CHD Shimane Fukuoka Okinawa Kita-nagoya Ehime Amagasaki Korean	8		0.00453432	0.00535226		HIST1H1E, HIST1H2BD, HIST1H2BE, HIST1H4D, HIST1H3D, HIST1H2AD, HIST1H2BF, HIST1H4E, HIST1H2BG, HIST1H2AE, HIST1H3E, HIST1H1D, HIST1H4F, HIST1H4G, HIST1H3F, HIST1H2BH, HIST1H3G, HIST1H2BI, HIST1H4H, BTN3A2, BTN2A2, BTN3A1, BTN2A3P, BTN3A3, BTN2A1, LOC285819, BTN1A1, HCG11, HMGN4, ABT1, ZNF322, GUSBP2, LINC00240, LOC100270746, HIST1H2BJ, HIST1H2AG, HIST1H2BK, HIST1H4I, HIST1H2AH, MIR3143, PRSS16, P…
6	27657647	34046131		Vietnam Thailand_T Thailand_D Indian_Tamil SrilankaTamil Sinhalese CHS Kurd JPT GIH CHB Tokyo Shimane Fukuoka Kita-nagoya Ehime Amagasaki	9		0.00352518	0.0148041		LOC100507173, LOC100131289, HIST1H2BL, HIST1H2AI, HIST1H3H, HIST1H2AJ, HIST1H2BM, HIST1H4J, HIST1H4K, HIST1H2AK, HIST1H2BN, HIST1H2AL, HIST1H1B, HIST1H3I, HIST1H4L, HIST1H3J, HIST1H2AM, HIST1H2BO, OR2B2, OR2B6, ZNF165, ZSCAN12P1, LOC100129195, ZSCAN16, ZKSCAN8, ZNF192P1, TOB2P1, ZSCAN9, ZKSCAN4, NKAPL, ZSCAN26, PGBD1, ZSCAN31, ZKSCAN3, ZSCAN12, ZSCAN23, GPX6, GPX5, SCAND3, LOC401242, TRIM27, C6or…
6	129175884	129525473		Thailand_T MAS CHB	1		0.00168109	0.102186		LAMA2,
7	29921412	30176844		MAS GIH CHB	1		0.00258678	0.0372001		WIPF3, SCRN1, FKBP14, PLEKHA8, C7orf41,
7	101122178	101200628		Fukuoka Amagasaki	2		5.982e-05	0.487777		COL26A1,
7	112123565	112625841		JPT Shimane Fukuoka Okinawa Kita-nagoya Ehime Amagasaki	7		0.00157744	0.114333		LSMEM1, TMEM168, C7orf60,
7	141732213	143016995		MAS CHS Buryat JPT CHD CHB Fukuoka Kita-nagoya Amagasaki Tibetan Korean Han	8		0.00032898	0.387071		MGAM, LOC93432, MOXD2P, PRSS58, LOC730441, MTRNR2L6, PRSS1, PRSS3P2, PRSS2, EPHB6, TRPV6, TRPV5, C7orf34, KEL, OR9A2, OR6V1, OR6W1P, PIP, TAS2R39, TAS2R40, GSTK1, TMEM139, CASP2, CLCN1,
8	11851998	12542292		Thailand_D CHS CHD Fukuoka	3		No window			DEFB134, LOC100133267, DEFB130, ZNF705D, FAM66D, LOC392196, USP17L7, USP17L2, FAM90A2P, FAM86B1, FAM66A, LOC649352, DEFB109P1, FAM90A25P, FAM86B2, LOC100506990, LOC729732,
8	50280013	51511370		Kyrgyzstani JPT CHD CHB Kirgiz Hui Han	4		0.00060827	0.302118		SNTG1,
8	138936492	139087204		MAS CHS JPT CHD	3		0.000162656	0.447958
9	107950174	108205262		JPT	1		-0.00118885	0.92002		SLC44A1,
10	5886149	5992119		Tokyo Shimane	2		0.000724763	0.270916		ANKRD16, FBXO18,
10	54834332	56563480		CHS JPT CHD Tokyo Shimane Fukuoka Kita-nagoya Ehime Amagasaki Tibetan Tajik Korean	9		0.00206301	0.0671121		PCDH15,
10	57523004	59836488		Kyrgyzstani Buryat Han	1		0.00307549	0.0222062		ZWINT, MIR3924,
10	94155499	95162113		Vietnam MAS CHD CHB Shimane Fukuoka Okinawa Kita-nagoya Ehime Amagasaki Tibetan Hui	8		0.00268385	0.0330246		MARK2P9, IDE, KIF11, HHEX, EXOC6, CYP26C1, CYP26A1, MYOF,
10	107026979	107593451		Tibetan Korean Kirgiz Hui Han	1		0.000702646	0.277103
11	25134742	25682233		Vietnam Thailand_D MAS CHS JPT CHD Tokyo Shimane Uyghur Tibetan Korean Han	6		0.000665106	0.287086
11	60835782	61272565		JPT	1		-0.00115903	0.912466		CD5, VPS37C, PGA3, PGA4, PGA5, VWCE, DDB1, DAK, CYB561A3, TMEM138, TMEM216, CPSF7, SDHAF2, PPP1R32,
11	91483121	91684395		SrilankaTamil Sinhalese Amagasaki	1		0.00107121	0.191808
12	1079168	1610934		Kyrgyzstani Buryat Fukuoka Kita-nagoya Ehime Amagasaki Kirgiz	4		0.00241618	0.0450957		ERC1, LINC00942,
12	49687378	50177324		Indian_Tamil SrilankaTamil Sinhalese CHS JPT GIH CHD CHB	4		0.00159714	0.112056		PRPH, TROAP, C1QL4, DNAJC22, SPATS2, LOC100335030, KCNH3, MCRS1, FAM186B, PRPF40B, FMNL3, TMBIM6,
12	88337648	89375909		Sinhalese CHS Kurd CHD Uyghur Tibetan Tajik Korean Kirgiz Hui Han	3		0.000902247	0.226959		C12orf50, C12orf29, CEP290, TMTC3, KITLG,
12	123449432	124322753		Vietnam Thailand_T MAS CHS JPT GIH CHD CHB Tokyo Shimane Fukuoka Kita-nagoya Ehime Amagasaki Korean	10		0.00212025	0.0633541		ABCB9, OGFOD2, ARL6IP4, PITPNM2, MIR4304, LOC100507091, MPHOSPH9, C12orf65, CDK2AP1, SBNO1, SETD8, RILPL2, SNRNP35, RILPL1, MIR3908, TMED2, DDX55, EIF2B1, GTF2H3, TCTN2, ATP6V0A2, DNAH10,
12	126954902	127072755		Kita-nagoya Ehime	2		-0.000223157	0.596455		LOC100128554,
15	20196435	22753733		Thailand_D Indian_Tamil SrilankaTamil Sinhalese JPT GIH CHD CHB	3		No window			CHEK2P2, HERC2P3, GOLGA6L6, GOLGA8CP, NBEAP1, POTEB, POTEB2, NF1P2, CT60, LOC646214, CXADRP2, LOC727924, OR4M2, OR4N4, OR4N3P, REREP3, MIR4509, MIR4509, MIR4509, GOLGA8DP, GOLGA6L1,
15	30351434	31404854		Vietnam MAS CHS JPT CHD CHB Tokyo Shimane Fukuoka Kita-nagoya Ehime Amagasaki Korean Hui	10		0.00348624	0.0152596		ULK4P3, GOLGA8T, DKFZP434L187, CHRFAM7A, ULK4P1, ULK4P2, ARHGAP11B, LOC100288637, HERC2P10, FAN1, MTMR10, TRPM1, MIR211,
15	46141171	46298420		CHS CHD CHB Ehime Han	5		-0.00165343	0.983715
15	63696183	65209880		Vietnam Thailand_D MAS CHS JPT CHD CHB Tokyo Shimane Fukuoka Kita-nagoya Ehime Amagasaki Korean Han	11		0.000588401	0.307736		USP3, USP3, FBXL22, HERC1, DAPK2, FAM96A, SNX1, SNX22, PPIB, CSNK1G1, KIAA0101, TRIP4, ZNF609, OAZ2, RBPMS2, MIR1272, PIF1, PLEKHO2, ANKDD1A,
16	16289532	18140017		Thailand_T Thailand_D MAS CHD	1		0.00359443	0.0136654		ABCC6, NOMO3, PKD1P1, XYLT1,
16	46889354	48489387		JPT CHB	2		No window			GPT2, DNAJA2, NETO2, ITFG1, PHKB, ABCC12, ABCC11, MIR548AE2, LONP2, LOC100507577, SIAH1,
16	65571657	65889676		Tokyo Fukuoka Kita-nagoya Ehime	4		-0.000124921	0.558116		LINC00922,
16	67144295	68566787		CHS JPT CHD CHB	4		0.00257701	0.0378075		C16orf70, B3GNT9, TRADD, FBXL8, HSF4, NOL3, KIAA0895L, EXOC3L1, E2F4, ELMO3, MIR328, LRRC29, TMEM208, FHOD1, SLC9A5, PLEKHG4, KCTD19, LRRC36, TPPP3, ZDHHC1, HSD11B2, ATP6V0D1, AGRP, FAM65A, CTCF, RLTPR, ACD, PARD6A, ENKD1, C16orf86, GFOD2, RANBP10, TSNAXIP1, CENPT, THAP11, NUTF2, EDC4, NRN1L, PSKH1, CTRL, PSMB10, LCAT, SLC12A4, DPEP3, DPEP2, DDX28, DUS2L, NFATC3, ESRP2, PLA2G15, SLC7A6, SLC7A6OS,…
17	28551665	29395746		MAS CHD	1		0.000229806	0.42317		SLC6A4, BLMH, TMIGD1, CPD, GOSR1, TBC1D29, LRRC37BP1, SH3GL1P2, SUZ12P1, CRLF3, ATAD5, TEFM, ADAP2, RNF135, DPRXP4,
17	58048915	59312894		Indian_Tamil SrilankaTamil Sinhalese INS CHS GIH Uyghur Tajik	1		0.000713448	0.274142		TBC1D3P1, MIR4737, HEATR6, LOC645638, LOC653653, CA4, USP32, SCARNA20, C17orf64, APPBP2, PPM1D, BCAS3,
19	17782217	17862131		Fukuoka Kita-nagoya Amagasaki	3		No window			UNC13A, MAP1S,
20	30521932	31058362		CHD	1		-0.000328641	0.636502		TTLL9, PDRG1, XKR7, CCM2L, HCK, TM9SF4, TSPY26P, PLAGL2, POFUT1, KIF3B, ASXL1, C20orf112,
21	17827923	17997900		Indian_Tamil SrilankaTamil Sinhalese INS Fukuoka Okinawa Kita-nagoya Ehime Amagasaki Uyghur Hui	5		0.000556376	0.316619		LINC00478, MIR99A, MIRLET7C, MIR125B2,
22	39647090	39878998		Ehime	1		-0.000764833	0.803105		RPL3, SNORD83B, SNORD83A, RNU86, SNORD43, SYNGR1, TAB1, LOC100506472, MGAT3,
Positively selected regions detected using the HaploPS program were extracted from Table S3 of [ADP].
aHFST is shown for genetic differentiation among the Hondo clusters. Rank indicates the position in the distribution of locus-wise HFst from the highest (as rank zero) to lowest (as rank one). HFst in the top 5% is highlighted in bold font. When there are multiple 4-SNP windows in the region, the highest HFst value was taken.
