# Supplementary material for: The fine-scale genetic structure and evolution of the Japanese population
Source: PLoS One. 2017 Nov 1;12(11):e0185487. doi: 10.1371/journal.pone.0185487 (PMC5665431; doi:10.1371/journal.pone.0185487)
Supplement: S9 Table — (XLSX) [file pone.0185487.s019.xlsx]

## Sheet: Table S9
Table S9. Chromosomal regions detected to be positively selected in Southeast Asian populations in Dataset E.
Chr	Start position	End position		Populations in which positive selection was detected	Total number of Populations in Dataset E		Genes
1	75278859	76480114		Vietnam Thailand_T Thailand_D CHS Kita-nagoya	3		LHX8, SLC44A5, ACADM, RABGGTB, SNORD45C, SNORD45A, SNORD45B, MSH4, ASB17,
1	103151858	103770771		MAS JPT CHD Tokyo Shimane Fukuoka Amagasaki Tajik	1		COL11A1,
1	147858933	149168798		Thailand_D	1		NBPF8, PPIAL4D, PPIAL4F, NBPF14, NBPF15, NBPF16, PPIAL4E, LOC645166,
1	169068156	169478781		MAS Hui	1		ATP1B1, NME7, BLZF1, CCDC181, SLC19A2,
2	43446616	44107742		Vietnam Thailand_T Fukuoka Kita-nagoya Ehime Amagasaki	2		ZFP36L2, LOC100129726, THADA, PLEKHH2, LOC728819, DYNC2LI1, ABCG5, ABCG8,
2	72347041	73161551		Thailand_T Thailand_D Indian_Tamil SrilankaTamil Sinhalese MAS INS CHS Mongolian Kyrgyzstani Kurd Buryat JPT GIH CHD CHB Fukuoka Kita-nagoya Ehime Amagasaki Uyghur Tibetan Korean Kirgiz Kazak Hui Han	3		CYP26B1, EXOC6B, SPR, EMX1,
2	82427826	83656820		Thailand_T INS CHB	1		LOC1720,
2	84418518	85174687		MAS Buryat Kirgiz	1		FUNDC2P2, SUCLG1, DNAH6, TRABD2A, TMSB10,
2	108742192	109635257		Vietnam CHS Mongolian Buryat JPT CHD CHB Tokyo Shimane Fukuoka Kita-nagoya Ehime Amagasaki Korean Han	1		SULT1C3, SULT1C2, SULT1C2P1, SULT1C4, GCC2, LIMS1, RANBP2, CCDC138, EDAR,
2	125437070	127321457		Vietnam CHS Tokyo Kita-nagoya Hui	1		CNTNAP5,
2	177567540	177890113		MAS CHS Mongolian Kyrgyzstani Buryat JPT CHD CHB Fukuoka Kita-nagoya Amagasaki Tibetan Korean Kirgiz Kazak Hui Han	1
2	197137698	198077025		MAS CHS Mongolian Kyrgyzstani Buryat JPT CHB Tibetan Korean Kirgiz Kazak Hui	1		HECW2, CCDC150, LOC100130452, GTF3C3, C2orf66, PGAP1, ANKRD44,
2	213220898	213561598		MAS CHD	1		ERBB4, MIR548F2,
2	219272294	219703298		MAS CHD Ehime Amagasaki	1		VIL1, USP37, RQCD1, PLCD4, ZNF142, BCS1L, RNF25, STK36, TTLL4, CYP27A1, PRKAG3,
3	25730461	26406007		Thailand_T Thailand_D MAS CHS CHB Shimane Fukuoka Kita-nagoya Ehime Amagasaki Uyghur Tibetan Korean Kirgiz Hui Han	3		NGLY1, OXSM, LINC00692,
3	104644564	104831605		Thailand_D	1
4	33152142	34916069		Vietnam Thailand_T MAS CHS Kyrgyzstani Kurd Buryat JPT CHD CHB Tokyo Shimane Uyghur Tajik Kirgiz Hui Han	3
4	41817610	42201089		Vietnam Thailand_T Thailand_D MAS INS CHS Mongolian Kyrgyzstani Buryat JPT GIH CHD CHB Shimane Fukuoka Okinawa Kita-nagoya Ehime Amagasaki Uyghur Korean Kirgiz Kazak Hui Han	4		TMEM33, DCAF4L1, SLC30A9, BEND4,
4	106483327	106872861		Indian_Tamil Sinhalese MAS CHS JPT CHD Tokyo Okinawa Ehime Amagasaki	1		ARHGEF38, ARHGEF38, INTS12, GSTCD, NPNT,
5	117338365	117949113		Vietnam Thailand_T Thailand_D MAS CHS Mongolian JPT CHD CHB Tokyo Shimane Fukuoka Okinawa Kita-nagoya Ehime Amagasaki Tibetan Korean Hui Han	4
6	26135498	27329788		Sinhalese MAS Buryat JPT CHD Shimane Fukuoka Okinawa Kita-nagoya Ehime Amagasaki Korean	1		HIST1H1E, HIST1H2BD, HIST1H2BE, HIST1H4D, HIST1H3D, HIST1H2AD, HIST1H2BF, HIST1H4E, HIST1H2BG, HIST1H2AE, HIST1H3E, HIST1H1D, HIST1H4F, HIST1H4G, HIST1H3F, HIST1H2BH, HIST1H3G, HIST1H2BI, HIST1H4H, BTN3A2, BTN2A2, BTN3A1, BTN2A3P, BTN3A3, BTN2A1, LOC285819, BTN1A1, HCG11, HMGN4, ABT1, ZNF322, GUSBP2, LINC00240, LOC100270746, HIST1H2BJ, HIST1H2AG, HIST1H2BK, HIST1H4I, HIST1H2AH, MIR3143, PRSS16, P…
6	27657647	34046131		Vietnam Thailand_T Thailand_D Indian_Tamil SrilankaTamil Sinhalese CHS Kurd JPT GIH CHB Tokyo Shimane Fukuoka Kita-nagoya Ehime Amagasaki	3		LOC100507173, LOC100131289, HIST1H2BL, HIST1H2AI, HIST1H3H, HIST1H2AJ, HIST1H2BM, HIST1H4J, HIST1H4K, HIST1H2AK, HIST1H2BN, HIST1H2AL, HIST1H1B, HIST1H3I, HIST1H4L, HIST1H3J, HIST1H2AM, HIST1H2BO, OR2B2, OR2B6, ZNF165, ZSCAN12P1, LOC100129195, ZSCAN16, ZKSCAN8, ZNF192P1, TOB2P1, ZSCAN9, ZKSCAN4, NKAPL, ZSCAN26, PGBD1, ZSCAN31, ZKSCAN3, ZSCAN12, ZSCAN23, GPX6, GPX5, SCAND3, LOC401242, TRIM27, C6or…
6	129175884	129525473		Thailand_T MAS CHB	2		LAMA2,
7	29921412	30176844		MAS GIH CHB	1		WIPF3, SCRN1, FKBP14, PLEKHA8, C7orf41,
7	137137056	137365694		MAS Tajik Kirgiz	1		DGKI,
7	141732213	143016995		MAS CHS Buryat JPT CHD CHB Fukuoka Kita-nagoya Amagasaki Tibetan Korean Han	1		MGAM, LOC93432, MOXD2P, PRSS58, LOC730441, MTRNR2L6, PRSS1, PRSS3P2, PRSS2, EPHB6, TRPV6, TRPV5, C7orf34, KEL, OR9A2, OR6V1, OR6W1P, PIP, TAS2R39, TAS2R40, GSTK1, TMEM139, CASP2, CLCN1,
8	7011075	8229635		Thailand_D Mongolian	1		LINC00965, FAM66B, DEFB109P1B, USP17L1P, USP17L4, ZNF705G, DEFB4B, DEFB103B, DEFB103A, SPAG11B, DEFB104B, DEFB104A, DEFB106B, DEFB106A, DEFB105B, DEFB105A, DEFB107B, DEFB107A, FAM90A7P, FAM90A10P, SPAG11A, DEFB4A, ZNF705B, FAM66E, USP17L8, USP17L3, MIR548I3, FAM86B3P, SGK223,
8	11851998	12542292		Thailand_D CHS CHD Fukuoka	1		DEFB134, LOC100133267, DEFB130, ZNF705D, FAM66D, LOC392196, USP17L7, USP17L2, FAM90A2P, FAM86B1, FAM66A, LOC649352, DEFB109P1, FAM90A25P, FAM86B2, LOC100506990, LOC729732,
8	138936492	139087204		MAS CHS JPT CHD	1
9	68683430	70961350		Thailand_D	1		LOC100132352, PGM5P2, LOC440896, FOXD4L6, CBWD6, ANKRD20A4, LOC100133920, FOXD4L5, CBWD5, CBWD3, FOXD4L3,
10	22619304	22779693		Indian_Tamil Sinhalese MAS INS Mongolian Kyrgyzstani Kurd Buryat Uyghur Tibetan Tajik Kirgiz Kazak Hui	1		COMMD3, BMI1, SPAG6, LOC100499489,
10	94155499	95162113		Vietnam MAS CHD CHB Shimane Fukuoka Okinawa Kita-nagoya Ehime Amagasaki Tibetan Hui	2		MARK2P9, IDE, KIF11, HHEX, EXOC6, CYP26C1, CYP26A1, MYOF,
11	25134742	25682233		Vietnam Thailand_D MAS CHS JPT CHD Tokyo Shimane Uyghur Tibetan Korean Han	3
11	100868646	101159423		Thailand_T	1		PGR, LOC101054525,
12	33531438	34744978		MAS	1		SYT10, ALG10,
12	100230985	100780919		Thailand_T Thailand_D	2		ANKS1B, UHRF1BP1L, GOLGA2P5, MIR1827, ACTR6, DEPDC4, SCYL2, SLC17A8,
12	123449432	124322753		Vietnam Thailand_T MAS CHS JPT GIH CHD CHB Tokyo Shimane Fukuoka Kita-nagoya Ehime Amagasaki Korean	3		ABCB9, OGFOD2, ARL6IP4, PITPNM2, MIR4304, LOC100507091, MPHOSPH9, C12orf65, CDK2AP1, SBNO1, SETD8, RILPL2, SNRNP35, RILPL1, MIR3908, TMED2, DDX55, EIF2B1, GTF2H3, TCTN2, ATP6V0A2, DNAH10,
12	128813398	128836589		SrilankaTamil Sinhalese MAS INS	1		TMEM132C,
14	66559455	67910042		MAS Kyrgyzstani Tajik	1		LINC00238, GPHN, FAM71D, MPP5, ATP6V1D, EIF2S1, PLEK2,
15	20196435	22753733		Thailand_D Indian_Tamil SrilankaTamil Sinhalese JPT GIH CHD CHB	1		CHEK2P2, HERC2P3, GOLGA6L6, GOLGA8CP, NBEAP1, POTEB, POTEB2, NF1P2, CT60, LOC646214, CXADRP2, LOC727924, OR4M2, OR4N4, OR4N3P, REREP3, MIR4509, MIR4509, MIR4509, GOLGA8DP, GOLGA6L1,
15	30351434	31404854		Vietnam MAS CHS JPT CHD CHB Tokyo Shimane Fukuoka Kita-nagoya Ehime Amagasaki Korean Hui	2		ULK4P3, GOLGA8T, DKFZP434L187, CHRFAM7A, ULK4P1, ULK4P2, ARHGAP11B, LOC100288637, HERC2P10, FAN1, MTMR10, TRPM1, MIR211,
15	63696183	65209880		Vietnam Thailand_D MAS CHS JPT CHD CHB Tokyo Shimane Fukuoka Kita-nagoya Ehime Amagasaki Korean Han	3		USP3, USP3, FBXL22, HERC1, DAPK2, FAM96A, SNX1, SNX22, PPIB, CSNK1G1, KIAA0101, TRIP4, ZNF609, OAZ2, RBPMS2, MIR1272, PIF1, PLEKHO2, ANKDD1A,
16	16289532	18140017		Thailand_T Thailand_D MAS CHD	3		ABCC6, NOMO3, PKD1P1, XYLT1,
17	28551665	29395746		MAS CHD	1		SLC6A4, BLMH, TMIGD1, CPD, GOSR1, TBC1D29, LRRC37BP1, SH3GL1P2, SUZ12P1, CRLF3, ATAD5, TEFM, ADAP2, RNF135, DPRXP4,
17	62472859	63063412		Indian_Tamil SrilankaTamil Sinhalese MAS INS GIH	1		POLG2, DDX5, MIR3064, MIR5047, CEP95, SMURF2, LOC146880, PLEKHM1P, LRRC37A3, AMZ2P1, GNA13,
22	46569171	46847263		Indian_Tamil SrilankaTamil Sinhalese MAS Tajik Korean Kazak Hui	1		PPARA, CDPF1, PKDREJ, TTC38, GTSE1, GTSE1, TRMU, CELSR1,
Positively selected regions detected using the HaploPS program were extracted from Table S3 of [ADP].
