# Supplementary material for: The fine-scale genetic structure and evolution of the Japanese population
Source: PLoS One. 2017 Nov 1;12(11):e0185487. doi: 10.1371/journal.pone.0185487 (PMC5665431; doi:10.1371/journal.pone.0185487)
Supplement: S10 Table — (XLSX) [file pone.0185487.s020.xlsx]

## Sheet: Table S10
Table S10. Chromosomal regions detected to be positively selected in South Asian populations in Dataset F.
Chr	Start position	End position		Populations in which positive selection was detected	Total number of Populations in Dataset F		Genes
1	35387315	36345798		Indian_Tamil Sinhalese INS Kurd GIH Tajik	4		LOC653160, ZMYM6NB, ZMYM6, ZMYM1, SFPQ, ZMYM4, KIAA0319L, NCDN, TFAP2E, PSMB2, C1orf216, CLSPN, AGO4,
1	117320907	117352271		INS	1
2	21674321	21918230		Kyrgyzstani Kurd GIH Uyghur Tajik Kazak	1		LOC645949,
2	72347041	73161551		Thailand_T Thailand_D Indian_Tamil SrilankaTamil Sinhalese MAS INS CHS Mongolian Kyrgyzstani Kurd Buryat JPT GIH CHD CHB Fukuoka Kita-nagoya Ehime Amagasaki Uyghur Tibetan Korean Kirgiz Kazak Hui Han	5		CYP26B1, EXOC6B, SPR, EMX1,
2	82427826	83656820		Thailand_T INS CHB	1		LOC1720,
2	97198800	98339513		Indian_Tamil SrilankaTamil Sinhalese	3		ARID5A, KANSL3, FER1L5, LMAN2L, CNNM4, MIR3127, CNNM3, ANKRD23, ANKRD39, SEMA4C, FAM178B, FAHD2B, ANKRD36, LOC100506123, ANKRD36B, COX5B, ACTR1B, LOC728537,
2	159027388	159582975		GIH	1		CCDC148, CCDC148, PKP4,
2	192230877	192339531		Indian_Tamil SrilankaTamil Sinhalese INS GIH Tajik	5		MYO1B,
2	237198025	237402565		INS	1		IQCA1,
3	598777	675110		Indian_Tamil Sinhalese	2
4	41817610	42201089		Vietnam Thailand_T Thailand_D MAS INS CHS Mongolian Kyrgyzstani Buryat JPT GIH CHD CHB Shimane Fukuoka Okinawa Kita-nagoya Ehime Amagasaki Uyghur Korean Kirgiz Kazak Hui Han	2		TMEM33, DCAF4L1, SLC30A9, BEND4,
4	106483327	106872861		Indian_Tamil Sinhalese MAS CHS JPT CHD Tokyo Okinawa Ehime Amagasaki	2		ARHGEF38, ARHGEF38, INTS12, GSTCD, NPNT,
4	153539977	153561955		Indian_Tamil	1		TMEM154,
4	165493107	165559842		GIH	1		MIR5684,
5	109610219	110389943		INS GIH	2		TMEM232, SLC25A46,
5	116418914	116665712		Kyrgyzstani Buryat GIH Korean Kirgiz Kazak	1
6	26135498	27329788		Sinhalese MAS Buryat JPT CHD Shimane Fukuoka Okinawa Kita-nagoya Ehime Amagasaki Korean	1		HIST1H1E, HIST1H2BD, HIST1H2BE, HIST1H4D, HIST1H3D, HIST1H2AD, HIST1H2BF, HIST1H4E, HIST1H2BG, HIST1H2AE, HIST1H3E, HIST1H1D, HIST1H4F, HIST1H4G, HIST1H3F, HIST1H2BH, HIST1H3G, HIST1H2BI, HIST1H4H, BTN3A2, BTN2A2, BTN3A1, BTN2A3P, BTN3A3, BTN2A1, LOC285819, BTN1A1, HCG11, HMGN4, ABT1, ZNF322, GUSBP2, LINC00240, LOC100270746, HIST1H2BJ, HIST1H2AG, HIST1H2BK, HIST1H4I, HIST1H2AH, MIR3143, PRSS16, P…
6	27657647	34046131		Vietnam Thailand_T Thailand_D Indian_Tamil SrilankaTamil Sinhalese CHS Kurd JPT GIH CHB Tokyo Shimane Fukuoka Kita-nagoya Ehime Amagasaki	4		LOC100507173, LOC100131289, HIST1H2BL, HIST1H2AI, HIST1H3H, HIST1H2AJ, HIST1H2BM, HIST1H4J, HIST1H4K, HIST1H2AK, HIST1H2BN, HIST1H2AL, HIST1H1B, HIST1H3I, HIST1H4L, HIST1H3J, HIST1H2AM, HIST1H2BO, OR2B2, OR2B6, ZNF165, ZSCAN12P1, LOC100129195, ZSCAN16, ZKSCAN8, ZNF192P1, TOB2P1, ZSCAN9, ZKSCAN4, NKAPL, ZSCAN26, PGBD1, ZSCAN31, ZKSCAN3, ZSCAN12, ZSCAN23, GPX6, GPX5, SCAND3, LOC401242, TRIM27, C6or…
7	29921412	30176844		MAS GIH CHB	1		WIPF3, SCRN1, FKBP14, PLEKHA8, C7orf41,
7	72753243	72858882		INS	1		FKBP6, FZD9, BAZ1B,
7	117721635	120377491		Indian_Tamil SrilankaTamil Sinhalese INS GIH Tajik	5		NAA38, ANKRD7, KCND2,
7	119674843	120329336		Indian_Tamil Sinhalese INS GIH	4		KCND2,
7	146359720	146433429		Indian_Tamil SrilankaTamil	2		CNTNAP2,
8	99443815	100992459		INS GIH	2		STK3, OSR2, VPS13B, MIR599, MIR875, COX6C, RGS22,
10	22619304	22779693		Indian_Tamil Sinhalese MAS INS Mongolian Kyrgyzstani Kurd Buryat Uyghur Tibetan Tajik Kirgiz Kazak Hui	3		COMMD3, BMI1, SPAG6, LOC100499489,
10	100359463	101138526		INS	1		HPSE2, CNNM1,
10	118104520	118351905		Indian_Tamil SrilankaTamil Sinhalese INS Kurd GIH	5		CCDC172, PNLIPRP3, PNLIP, PNLIPRP1,
11	66838145	67191449		GIH	1		RHOD, KDM2A, ADRBK1, ANKRD13D, SSH3, LOC100130987, POLD4, CLCF1, RAD9A, PPP1CA, TBC1D10C, CARNS1,
11	90772017	90957580		Indian_Tamil SrilankaTamil Sinhalese	3
11	91483121	91684395		SrilankaTamil Sinhalese Amagasaki	2
11	91706714	91941262		Indian_Tamil SrilankaTamil	2
12	49687378	50177324		Indian_Tamil SrilankaTamil Sinhalese CHS JPT GIH CHD CHB	4		PRPH, TROAP, C1QL4, DNAJC22, SPATS2, LOC100335030, KCNH3, MCRS1, FAM186B, PRPF40B, FMNL3, TMBIM6,
12	88337648	89375909		Sinhalese CHS Kurd CHD Uyghur Tibetan Tajik Korean Kirgiz Hui Han	1		C12orf50, C12orf29, CEP290, TMTC3, KITLG,
12	123449432	124322753		Vietnam Thailand_T MAS CHS JPT GIH CHD CHB Tokyo Shimane Fukuoka Kita-nagoya Ehime Amagasaki Korean	1		ABCB9, OGFOD2, ARL6IP4, PITPNM2, MIR4304, LOC100507091, MPHOSPH9, C12orf65, CDK2AP1, SBNO1, SETD8, RILPL2, SNRNP35, RILPL1, MIR3908, TMED2, DDX55, EIF2B1, GTF2H3, TCTN2, ATP6V0A2, DNAH10,
12	128813398	128836589		SrilankaTamil Sinhalese MAS INS	3		TMEM132C,
14	63679709	64032310		Indian_Tamil SrilankaTamil Sinhalese Kurd	3		RHOJ, GPHB5, PPP2R5E,
15	20196435	22753733		Thailand_D Indian_Tamil SrilankaTamil Sinhalese JPT GIH CHD CHB	4		CHEK2P2, HERC2P3, GOLGA6L6, GOLGA8CP, NBEAP1, POTEB, POTEB2, NF1P2, CT60, LOC646214, CXADRP2, LOC727924, OR4M2, OR4N4, OR4N3P, REREP3, MIR4509, MIR4509, MIR4509, GOLGA8DP, GOLGA6L1,
15	45141373	45392075		INS	1		C15orf43, SORD, DUOX2,
15	45397889	45419385		Indian_Tamil SrilankaTamil	2		DUOX2, DUOXA2, DUOXA1,
15	48342606	48995386		Kurd GIH Tajik	1		SLC24A5, MYEF2, CTXN2, SLC12A1, DUT, FBN1,
15	72084834	73019968		SrilankaTamil Sinhalese INS GIH	4		NR2E3, MYO9A, SENP8, GRAMD2, PKM, PARP6, CELF6, HEXA, HEXA, TMEM202, ARIH1, MIR630, GOLGA6B, HIGD2B, BBS4,
17	16425617	16464775		Indian_Tamil SrilankaTamil Sinhalese	3		ZNF287,
17	58048915	59312894		Indian_Tamil SrilankaTamil Sinhalese INS CHS GIH Uyghur Tajik	5		TBC1D3P1, MIR4737, HEATR6, LOC645638, LOC653653, CA4, USP32, SCARNA20, C17orf64, APPBP2, PPM1D, BCAS3,
17	62472859	63063412		Indian_Tamil SrilankaTamil Sinhalese MAS INS GIH	5		POLG2, DDX5, MIR3064, MIR5047, CEP95, SMURF2, LOC146880, PLEKHM1P, LRRC37A3, AMZ2P1, GNA13,
18	66629852	66778211		Indian_Tamil GIH Tajik	2		CCDC102B,
20	22487052	22585828		GIH	1		LINC00261, FOXA2,
21	17827923	17997900		Indian_Tamil SrilankaTamil Sinhalese INS Fukuoka Okinawa Kita-nagoya Ehime Amagasaki Uyghur Hui	4		LINC00478, MIR99A, MIRLET7C, MIR125B2,
22	34981270	35150509		SrilankaTamil	1
22	46569171	46847263		Indian_Tamil SrilankaTamil Sinhalese MAS Tajik Korean Kazak Hui	3		PPARA, CDPF1, PKDREJ, TTC38, GTSE1, GTSE1, TRMU, CELSR1,
Positively selected regions detected using the HaploPS program were extracted from Table S3 of [ADP].
